# Supplementary material for: Obtaining 2,3-Dihydrobenzofuran and 3-Epilupeol from Ageratina pichinchensis (Kunth) R.King & Ho.Rob. Cell Cultures Grown in Shake Flasks under Photoperiod and Darkness, and Its Scale-Up to an Airlift Bioreactor for Enhanced Production
Source: Molecules. 2023 Jan 6;28(2):578. doi: 10.3390/molecules28020578 (PMC9865622; doi:10.3390/molecules28020578)
Supplement: Supplementary file 1 [file molecules-28-00578-s001.zip]

Archive with 1 entries (1 files):
- molecules-2065493-supplementary.docx
